# Supplementary material for: First Description of the Mitogenome and Phylogeny of Culicinae Species from the Amazon Region
Source: Genes (Basel). 2021 Dec 14;12(12):1983. doi: 10.3390/genes12121983 (PMC8701802; doi:10.3390/genes12121983)
Supplement: Supplementary file 1 [file genes-12-01983-s001.zip]

Archive with 12 entries (12 files):
- figure_s1.pdf
- figure_s2.pdf
- figure_s3.pdf
- figure_s4.pdf
- figure_s5.pdf
- table_s1.xlsx
- table_s2.xlsx
- table_s3.xlsx
- table_s4.xlsx
- table_s5.xlsx
- table_s6.xlsx
- table_s7.xls
