# Supplementary material for: First Description of the Mitogenome and Phylogeny of Culicinae Species from the Amazon Region
Source: Genes (Basel). 2021 Dec 14;12(12):1983. doi: 10.3390/genes12121983 (PMC8701802; doi:10.3390/genes12121983)
Supplement: Supplementary file 1 [file genes-12-01983-s001.zip › table_s1.xlsx]

## Sheet: Plan1
Composition mtDNA – Psorophora albipes
Gene	Strand	Position		Size (bp)	IGN	Anticodon	Start/Stop Codon	T%	C%	A%	G%	AT%	GC%	AT-skew	GC-skew
		Start	End
Genoma total	-	1	15137	15137	-	-	-	38.6	13.1	39.3	9	77.9	22.1	0.00898588	-0.18552
Ile (I)	J	1	69	69	0	GAU	-	34.7826	10.1449	39.1304	15.942	73.913	26.087	0.0588235	0.222222
Gln (Q)	N	70	138	69	0	UUG	-	43.4783	5.7971	33.3333	17.3913	76.8116	23.1884	-0.132075	0.5
Met (M)	J	138	206	69	-1	CAU	-	37.6812	15.942	34.7826	11.5942	72.4638	27.5362	-0.04	-0.157895
ND2	J	207	1231	1025	0	-	ATT/TAA	45.6585	10.0488	36.9756	7.31707	82.6341	17.3659	-0.105077	-0.157303
Trp (W)	J	1232	1300	69	0	UCA	-	39.1304	11.5942	40.5797	8.69565	79.7101	20.2899	0.0181818	-0.142857
Cys (C)	N	1300	1366	67	-1	GCA	-	43.2836	7.46269	38.806	10.4478	82.0896	17.9104	-0.0545455	0.166667
Tyr (Y)	N	1367	1432	66	0	GUA	-	39.3939	6.06061	37.8788	16.6667	77.2727	22.7273	-0.0196078	0.466667
COI	J	1467	2967	1501	34	-	ATT/TAA	40.1066	16.056	29.7135	14.1239	69.8201	30.1799	-0.148855	-0.0640177
Leu (L2)	J	2968	3034	67	0	UAA	-	40.2985	8.95522	35.8209	14.9254	76.1194	23.8806	-0.0588235	0.25
COII	J	3036	3720	685	1	-	ATG/TAA	40.5839	13.7226	35.1825	10.5109	75.7664	24.2336	-0.0712909	-0.13253
Lys (K)	J	3721	3791	71	0	CUU	-	33.8028	15.493	38.0282	12.6761	71.831	28.169	0.0588235	-0.1
Asp (D)	J	3803	3872	70	11	GUC	-	37.1429	11.4286	44.2857	7.14286	81.4286	18.5714	0.0877193	-0.230769
ATP8	J	3873	4034	162	0	-	ATT/TAA	43.8272	11.7284	38.8889	5.55556	82.716	17.284	-0.0597015	-0.357143
ATP6	J	4022	4708	687	-13	-	TTG/TAA	42.3581	15.1383	32.46	10.0437	74.818	25.182	-0.132296	-0.202312
COIII	J	4712	5499	788	3	-	ATG/TAA	41.4975	14.9746	29.8223	13.7056	71.3198	28.6802	-0.163701	-0.0442478
Gly (G)	J	5500	5566	67	0	UCC	-	35.8209	8.95522	44.7761	10.4478	80.597	19.403	0.111111	0.0769231
ND3	J	5567	5920	354	0	-	ATT/TAA	46.0452	11.5819	33.3333	9.03955	79.3785	20.6215	-0.160142	-0.123288
Arg (R)	J	5928	5992	65	7	UCG	-	38.4615	15.3846	29.2308	16.9231	67.6923	32.3077	-0.136364	0.047619
Ala (A)	J	5993	6059	67	0	UGC	-	43.2836	8.95522	38.806	8.95522	82.0896	17.9104	-0.0545455	0
Asn (N)	J	6059	6128	70	-1	GUU	-	34.2857	10	44.2857	11.4286	78.5714	21.4286	0.127273	0.0666667
Ser (S1)	N	6127	6193	67	-2	GCU	-	41.791	11.9403	32.8358	13.4328	74.6269	25.3731	-0.12	0.0588235
Glu (E)	J	6196	6262	67	2	UUC	-	44.7761	5.97015	46.2687	2.98507	91.0448	8.95522	0.0163934	-0.333333
Phe (F)	N	6261	6327	67	-2	GAA	-	37.3134	7.46269	40.2985	14.9254	77.6119	22.3881	0.0384615	0.333333
ND5	N	6337	8079	1743	9	-	GTG/TAA	45.0947	8.20425	33.1612	13.5399	78.2559	21.7441	-0.152493	0.245383
His (H)	N	8080	8145	66	0	GUG	-	43.9394	4.54545	37.8788	13.6364	81.8182	18.1818	-0.0740741	0.5
ND4	N	8146	9489	1344	0	-	ATG/TAA	46.503	7.66369	32.3661	13.4673	78.869	21.131	-0.179245	0.274648
ND4L	N	9483	9779	297	-7	-	ATG/TAA	52.1886	4.3771	31.9865	11.4478	84.1751	15.8249	-0.24	0.446809
Thr (T)	J	9782	9848	67	2	UGU	-	40.2985	5.97015	46.2687	7.46269	86.5672	13.4328	0.0689655	0.111111
Pro (P)	N	9849	9915	67	0	UGG	-	37.3134	5.97015	40.2985	16.4179	77.6119	22.3881	0.0384615	0.466667
ND6	J	9918	10439	522	2	-	ATT/TAA	45.0192	11.1111	37.931	5.9387	82.9502	17.0498	-0.0854503	-0.303371
CytB	J	10370	11579	121	-70	-	ATT/TAA	41.2397	14.5455	31.9008	12.314	73.1405	26.8595	-0.127684	-0.0830769
Ser (S2)	J	11580	11645	66	0	UGA	-	36.3636	12.1212	40.9091	10.6061	77.2727	22.7273	0.0588235	-0.0666667
ND1	N	11663	12613	951	17	-	TTG/TAA	49.1062	7.57098	28.3912	14.9317	77.4974	22.5026	-0.2673	0.327103
Leu (L1)	N	12614	12681	68	0	UAG	-	44.1176	4.41176	41.1765	10.2941	85.2941	14.7059	-0.0344828	0.4
rRNA 16S	N	12640	13998	1359	-42	-	-	43.4143	5.96026	39.4408	11.1847	82.855	17.145	-0.0479574	0.304721
Val (V)	N	14016	14087	72	17	UAC	-	37.5	8.33333	43.0556	11.1111	80.5556	19.4444	0.0689655	0.142857
rRNA 12S	N	14087	14881	795	-1	-	-	41.5094	6.91824	38.9937	12.5786	80.5031	19.4969	-0.03125	0.290323
*	-	14882	15137	256	-	-	-	41.8	6.6	48.4	3.1	90.2	9.7	0.0731707	-0.360825
Overall PCGs	-	-	-	11269	-	-	-	44.1	11.4	32.5	12	76.6	23.4	-0.151436	0.025641
1st codon PCGs	-	-	-		-	-	-	37.2329	11.2329	32.1096	19.4247	69.3425	30.6575	-0.0738838	0.267203
2nd codon PCGs	-	-	-		-	-	-	46.0274	19.1781	20.4384	14.3562	66.4658	33.5342	-0.384996	-0.143791
3rd codon PCGs	-	-	-		-	-	-	48.6849	4.19178	44.3288	2.79452	93.0137	6.9863	-0.0468336	-0.2
Overall tRNAs	-	-	-	1493	-	-	-	39.2	9.2	39.5	12	78.7	21.2	0.00381194	0.132075
Overall rRNAs	-	-	-	2154	-	-	-	42.7	6.3	39.3	11.7	82	18	-0.0414634	0.3
