# Supplementary material for: First Description of the Mitogenome and Phylogeny of Culicinae Species from the Amazon Region
Source: Genes (Basel). 2021 Dec 14;12(12):1983. doi: 10.3390/genes12121983 (PMC8701802; doi:10.3390/genes12121983)
Supplement: Supplementary file 1 [file genes-12-01983-s001.zip › table_s2.xlsx]

## Sheet: Plan1
Composition mtDNA – Psorophora ferox
Gene	Strand	Position		Size (bp)	IGN	Anticodon	Start/Stop Codon	T%	C%	A%	G%	AT%	GC%	AT-skew	GC-skew
		Start	End
Genoma total	-	1	15307	15307	-	-	-	38.5445	13.2488	39.0736	9.13308	77.6181	22.3819	0.00681761	-0.183888
Ile (I)	L	1	69	69	0	GAU	-	34.7826	10.1449	39.1304	15.942	73.913	26.087	0.0588235	0.222222
Gln (Q)	N	72	140	69	2	UUG	-	43.4783	5.7971	33.3333	17.3913	76.8116	23.1884	-0.132075	0.5
Met (M)	L	140	208	69	-1	CAU	-	37.6812	15.942	34.7826	11.5942	72.4638	27.5362	-0.04	-0.157895
ND2	L	209	1233	1025	0	-	ATT/TAA	45.0732	10.439	36.7805	7.70732	81.8537	18.1463	-0.101311	-0.150538
Trp (W)	L	1234	1302	69	0	UCA	-	39.1304	10.1449	42.029	8.69565	81.1594	18.8406	0.0357143	-0.0769231
Cys (C)	N	1302	1368	67	-1	GCA	-	43.2836	7.46269	40.2985	8.95522	83.5821	16.4179	-0.0357143	0.0909091
Tyr (Y)	N	1369	1434	66	0	GUA	-	39.3939	6.06061	37.8788	16.6667	77.2727	22.7273	-0.0196078	0.466667
COI	L	1469	2969	1501	34	-	ATT/TAA	39.9734	16.2558	29.447	14.3238	69.4204	30.5796	-0.151631	-0.0631808
Leu (L2)	L	2970	3036	67	0	UAA	-	40.2985	8.95522	35.8209	14.9254	76.1194	23.8806	-0.0588235	0.25
COII	L	3038	3722	685	1	-	ATG/TAA	41.3139	13.1387	35.1825	10.365	76.4964	23.5036	-0.0801527	-0.118012
Lys (K)	L	3723	3793	71	0	CUU	-	33.8028	14.0845	39.4366	12.6761	73.2394	26.7606	0.0769231	-0.0526316
Asp (D)	L	3805	3876	72	11	GUC	-	36.1111	9.72222	48.6111	5.55556	84.7222	15.2778	0.147541	-0.272727
ATP8	L	3877	4038	162	0	-	ATT/TAA	43.8272	11.7284	38.2716	6.17284	82.0988	17.9012	-0.0676692	-0.310345
ATP6	L	4026	4712	687	-13	-	TTG/TAA	43.0859	15.1383	31.1499	10.6259	74.2358	25.7642	-0.160784	-0.175141
COIII	L	4716	5504	789	3	-	ATG/TAA	41.1914	15.2091	29.5311	14.0684	70.7224	29.2776	-0.164875	-0.038961
Gly (G)	L	5506	5572	67	1	UCC	-	35.8209	8.95522	44.7761	10.4478	80.597	19.403	0.111111	0.0769231
ND3	L	5573	5926	354	0	-	ATT/TAA	44.9153	12.4294	33.6158	9.03955	78.5311	21.4689	-0.143885	-0.157895
Arg (R)	L	5934	5998	65	7	UCG	-	38.4615	15.3846	30.7692	15.3846	69.2308	30.7692	-0.111111	0
Ala (A)	L	6004	6070	67	5	UGC	-	44.7761	7.46269	38.806	8.95522	83.5821	16.4179	-0.0714286	0.0909091
Asn (N)	L	6070	6139	70	-1	GUU	-	34.2857	10	44.2857	11.4286	78.5714	21.4286	0.127273	0.0666667
Ser (S1)	N	6138	6204	67	-2	GCU	-	41.791	11.9403	32.8358	13.4328	74.6269	25.3731	-0.12	0.0588235
Glu (E)	L	6207	6273	67	2	UUC	-	44.7761	5.97015	46.2687	2.98507	91.0448	8.95522	0.0163934	-0.333333
Phe (F)	N	6272	6338	67	-2	GAA	-	37.3134	7.46269	40.2985	14.9254	77.6119	22.3881	0.0384615	0.333333
ND5	N	6348	8090	1743	9	-	GTG/TAA	44.9225	8.66322	32.1859	14.2283	77.1084	22.8916	-0.165179	0.243108
His (H)	N	8091	8156	66	0	GUG	-	43.9394	4.54545	37.8788	13.6364	81.8182	18.1818	-0.0740741	0.5
ND4	N	8157	9500	1344	0	-	ATG/TAA	46.131	7.96131	31.622	14.2857	77.753	22.247	-0.186603	0.284281
ND4L	N	9494	9790	297	-7	-	ATG/TAA	51.8519	4.7138	31.9865	11.4478	83.8384	16.1616	-0.236948	0.416667
Thr (T)	L	9793	9858	66	2	UGU	-	40.9091	6.06061	45.4545	7.57576	86.3636	13.6364	0.0526316	0.111111
Pro (P)	N	9859	9925	67	0	UGG	-	37.3134	5.97015	41.791	14.9254	79.1045	20.8955	0.0566038	0.428571
ND6	L	9928	10449	522	2	-	ATC/TAA	44.4444	11.4943	38.3142	5.74713	82.7586	17.2414	-0.0740741	-0.333333
CytB	L	10380	11589	121	-70	-	ATT/TAA	41.4876	14.3802	31.157	12.9752	72.6446	27.3554	-0.142207	-0.0513595
Ser (S2)	L	11590	11655	66	0	UGA	-	36.3636	9.09091	42.4242	12.1212	78.7879	21.2121	0.0769231	0.142857
ND1	N	11678	12628	951	22	-	TTG/TAA	49.4217	7.67613	28.0757	14.8265	77.4974	22.5026	-0.275441	0.317757
Leu (L1)	N	12629	12696	68	0	UAG	-	44.1176	4.41176	41.1765	10.2941	85.2941	14.7059	-0.0344828	0.4
rRNA 16S	N	12663	14027	1365	-34	-	-	43.37	5.93407	39.2674	11.4286	82.6374	17.3626	-0.0496454	0.316456
Val (V)	N	14026	14097	72	-2	UAC	-	37.5	8.33333	43.0556	11.1111	80.5556	19.4444	0.0689655	0.142857
rRNA 12S	N	14097	14891	795	-1	-	-	41.3836	6.79245	39.6226	12.2013	81.0063	18.9937	-0.0217391	0.284768
*	-	14892	15307	416	-	-	-	47.1	7.7	42.1	3.1	89.2	10.8	-0.0560538	-0.425926
Overall PCGs	-	-	-	11270	-	-	-	44	11.6	32.1	12.4	76.1	24	-0.156373	0.0333333
1st codon PCGs	-	-	-	-	-	-	-	37.2603	11.3425	32.0548	19.3425	69.3151	30.6849	-0.0750988	0.260714
2nd codon PCGs	-	-	-	-	-	-	-	46.0548	19.1781	20.3836	14.3836	66.4384	33.5616	-0.386392	-0.142857
3rd codon PCGs	-	-	-	-	-	-	-	48.3288	4.68493	43.0411	3.94521	91.3699	8.63014	-0.0578711	-0.0857143
Overall tRNAs	-	-	-	1494	-	-	-	39.3	8.8	40.1	11.8	79.4	20.6	0.0100756	0.145631
Overall rRNAs	-	-	-	2160	-	-	-	42.6	6.3	39.4	11.7	82	18	-0.0390244	0.3
