# Supplementary material for: First Description of the Mitogenome and Phylogeny of Culicinae Species from the Amazon Region
Source: Genes (Basel). 2021 Dec 14;12(12):1983. doi: 10.3390/genes12121983 (PMC8701802; doi:10.3390/genes12121983)
Supplement: Supplementary file 1 [file genes-12-01983-s001.zip › table_s3.xlsx]

## Sheet: Plan1
Composition mtDNA – Aedes fluviatilis
Gene	Strand	Position		Size (bp)	IGN	Anticodon	Start/Stop Codon	T%	C%	A%	G%	AT%	GC%	AT-skew	GC-skew
		Start	End
Genoma total	-	1	14910	14910	-	-	-	37.1	13.3	40.4	9.2	77.5	22.5	0.0425806	-0.182222
Ile (I)	J	1	68	68	0	GAU	-	35.2941	10.2941	38.2353	16.1765	73.5294	26.4706	0.04	0.222222
Gln (Q)	N	66	134	69	-3	UUG	-	43.4783	5.7971	36.2319	14.4928	79.7101	20.2899	-0.0909091	0.428571
Met (M)	J	136	204	69	1	CAU	-	39.1304	15.942	33.3333	11.5942	72.4638	27.5362	-0.08	-0.157895
ND2	J	205	1229	1025	0	-	ATT/TAA	42.5366	11.5122	38.1463	7.80488	80.6829	19.3171	-0.0544135	-0.191919
Trp (W)	J	1230	1298	69	0	UCA	-	39.1304	10.1449	42.029	8.69565	81.1594	18.8406	0.0357143	-0.0769231
Cys (C)	N	1298	1364	67	-1	GCA	-	38.806	7.46269	43.2836	10.4478	82.0896	17.9104	0.0545455	0.166667
Tyr (Y)	N	1365	1430	66	0	GUA	-	40.9091	6.06061	39.3939	13.6364	80.303	19.697	-0.0188679	0.384615
COI	J	1465	2965	1501	34	-	ATT/TAA	37.7082	16.5223	30.9793	14.7901	68.6875	31.3125	-0.0979631	-0.0553191
Leu (L2)	J	2966	3032	67	0	UAA	-	40.2985	8.95522	37.3134	13.4328	77.6119	22.3881	-0.0384615	0.2
COII	J	3034	3718	685	1	-	ATG/TAA	39.708	13.7226	36.4964	10.073	76.2044	23.7956	-0.0421456	-0.153374
Lys (K)	J	3719	3789	71	0	CUU	-	32.3944	14.0845	40.8451	12.6761	73.2394	26.7606	0.115385	-0.0526316
Asp (D)	J	3800	3868	69	10	GUC	-	37.6812	8.69565	47.8261	5.7971	85.5072	14.4928	0.118644	-0.2
ATP8	J	3869	4030	162	0	-	ATC/TAA	40.7407	9.87654	44.4444	4.93827	85.1852	14.8148	0.0434783	-0.333333
ATP6	J	4024	4704	681	-7	-	ATG/TAA	41.2628	15.1248	33.9207	9.69163	75.1836	24.8164	-0.0976562	-0.218935
COIII	J	4708	5495	788	3	-	ATG/TAA	39.467	15.9898	30.3299	14.2132	69.797	30.203	-0.130909	-0.0588235
Gly (G)	J	5496	5562	67	0	UCC	-	40.2985	7.46269	43.2836	8.95522	83.5821	16.4179	0.0357143	0.0909091
ND3	J	5563	5914	352	0	-	ATT/TAA	44.8864	11.0795	34.375	9.65909	79.2614	20.7386	-0.132616	-0.0684932
Arg (R)	J	5915	5978	64	0	UCG	-	37.5	15.625	32.8125	14.0625	70.3125	29.6875	-0.0666667	-0.0526316
Ala (A)	J	5982	6048	67	3	UGC	-	41.791	8.95522	40.2985	8.95522	82.0896	17.9104	-0.0181818	0
Asn (N)	J	6056	6123	68	7	GUU	-	36.7647	10.2941	41.1765	11.7647	77.9412	22.0588	0.0566038	0.0666667
Ser (S1)	N	6122	6188	67	-2	GCU	-	43.2836	11.9403	32.8358	11.9403	76.1194	23.8806	-0.137255	0
Glu (E)	J	6198	6264	67	9	UUC	-	46.2687	5.97015	44.7761	2.98507	91.0448	8.95522	-0.0163934	-0.333333
Phe (F)	N	6276	6342	67	11	GAA	-	35.8209	5.97015	43.2836	14.9254	79.1045	20.8955	0.0943396	0.428571
ND5	N	6349	8091	1743	6	-	GTG/TAA	46.8158	7.86001	31.5548	13.7694	78.3706	21.6294	-0.194729	0.27321
His (H)	N	8092	8157	66	0	GUG	-	42.4242	4.54545	39.3939	13.6364	81.8182	18.1818	-0.037037	0.5
ND4	N	8160	9518	1359	2	-	ATT/TAA	48.1972	8.09419	30.39	13.3186	78.5872	21.4128	-0.226592	0.243986
ND4L	N	9497	9793	297	-22	-	ATG/TAA	52.862	4.7138	31.6498	10.7744	84.5118	15.4882	-0.250996	0.391304
Thr (T)	J	9796	9860	65	2	UGU	-	40	6.15385	47.6923	6.15385	87.6923	12.3077	0.0877193	0
Pro (P)	N	9861	9927	67	0	UGG	-	38.806	5.97015	38.806	16.4179	77.6119	22.3881	0	0.466667
ND6	J	9930	10448	519	2	-	ATC/TAA	43.5453	10.9827	39.6917	5.78035	83.237	16.763	-0.0462963	-0.310345
CytB	J	10430	11582	1153	-19	-	ATT/TAA	38.595	15.8716	32.5239	13.0095	71.1188	28.8812	-0.0853659	-0.0990991
Ser (S2)	J	11583	11648	66	0	UGA	-	36.3636	9.09091	42.4242	12.1212	78.7879	21.2121	0.0769231	0.142857
ND1	N	11669	12619	951	20	-	TTG/TAA	49.5268	8.72766	26.8139	14.9317	76.3407	23.6593	-0.297521	0.262222
Leu (L1)	N	12620	12687	68	0	UAG	-	44.1176	4.41176	41.1765	10.2941	85.2941	14.7059	-0.0344828	0.4
rRNA 16S	N	12646	14008	1363	-42	-	-	43.9472	5.86941	39.0315	11.1519	82.9787	17.0213	-0.0592396	0.310345
Val (V)	N	14022	14093	72	13	UAC	-	37.5	8.33333	43.0556	11.1111	80.5556	19.4444	0.0689655	0.142857
rRNA 12S	N	14093	14880	788	-1	-	-	42.8934	6.59898	39.3401	11.1675	82.2335	17.7665	-0.0432099	0.257143
*	-	14881	14910	30	-	-	-	46.7	0	46.7	6.7	93.4	6.7	0	1
Overall PCGs	-	-	-	11216	-	-	-	43.3	11.8	32.6	12.2	75.9	24	-0.140975	0.0166667
1st codon PCGs	-	-	-	-	-	-	-	36.8349	11.1596	33.6698	18.3356	70.5048	29.4952	-0.0448916	0.243293
2nd codon PCGs	-	-	-	-	-	-	-	46.9031	18.5539	20.5184	14.0246	67.4216	32.5784	-0.39134	-0.139028
3rd codon PCGs	-	-	-	-	-	-	-	46.0027	6.16644	43.1651	4.66576	89.1678	10.8322	-0.0318237	-0.138539
Overall tRNAs	-	-	-	1486	-	-	-	39.4	8.7	40.4	11.4	79.8	20.1	0.0125313	0.134328
Overall rRNAs	-	-	-	2151	-	-	-	43.6	6.1	39.1	11.2	82.7	17.3	-0.0544135	0.294798
