# Supplementary material for: First Description of the Mitogenome and Phylogeny of Culicinae Species from the Amazon Region
Source: Genes (Basel). 2021 Dec 14;12(12):1983. doi: 10.3390/genes12121983 (PMC8701802; doi:10.3390/genes12121983)
Supplement: Supplementary file 1 [file genes-12-01983-s001.zip › table_s4.xlsx]

## Sheet: Plan1
Composition mtDNA – Coquillettidia nigricans
Gene	Strand	Position		Size (bp)	IGN	Anticodon	Start/Stop Codon	T%	C%	A%	G%	AT%	GC%	AT-skew	GC-skew
		Start	End
Genoma total	-	1	14789	14789	-	-	-	38.9	13.3	40	7.8	78.9	21.1	0.0139417	-0.260664
Ile (I)	J	1	67	67	0	GAU	-	35.8209	8.95522	40.2985	14.9254	76.1194	23.8806	0.0588235	0.25
Gln (Q)	N	65	133	69	-3	UUG	-	40.5797	5.7971	40.5797	13.0435	81.1594	18.8406	0	0.384615
Met (M)	J	133	202	70	-1	CAU	-	38.5714	17.1429	32.8571	11.4286	71.4286	28.5714	-0.08	-0.2
ND2	J	203	1222	102	0	-	ATT/TAA	46.0784	11.0784	36.9608	5.88235	83.0392	16.9608	-0.109799	-0.306358
Trp (W)	J	1231	1300	70	8	UCA	-	38.5714	10	45.7143	5.71429	84.2857	15.7143	0.0847458	-0.272727
Cys (C)	N	1300	1364	65	-1	GCA	-	36.9231	7.69231	43.0769	12.3077	80	20	0.0769231	0.230769
Tyr (Y)	N	1369	1436	68	4	GUA	-	41.1765	4.41176	41.1765	13.2353	82.3529	17.6471	0	0.5
COI	J	1471	2971	1501	34	-	ATT/TAA	41.7055	15.1899	29.9134	13.1912	71.6189	28.3811	-0.164651	-0.0704225
Leu (L2)	J	2972	3035	64	0	UAA	-	40.625	9.375	35.9375	14.0625	76.5625	23.4375	-0.0612245	0.2
COII	J	3045	3729	685	9	-	ATG/TAA	39.4161	13.8686	37.0803	9.63504	76.4964	23.5036	-0.0305344	-0.180124
Lys (K)	J	3730	3800	71	0	CUU	-	32.3944	12.6761	42.2535	12.6761	74.6479	25.3521	0.132075	0
Asp (D)	J	3809	3876	68	8	GUC	-	39.7059	7.35294	47.0588	5.88235	86.7647	13.2353	0.0847458	-0.111111
ATP8	J	3877	4041	165	0	-	ATC/TAA	43.6364	11.5152	40.6061	4.24242	84.2424	15.7576	-0.0359712	-0.461538
ATP6	J	4029	4715	687	-13	-	TTG/TAA	41.7758	14.8472	34.3523	9.02475	76.1281	23.8719	-0.0975143	-0.243902
COIII	J	4715	5501	787	-1	-	ATG/TAA	41.169	14.7395	31.6391	12.4524	72.8081	27.1919	-0.13089	-0.0841121
Gly (G)	J	5502	5568	67	0	UCC	-	40.2985	7.46269	43.2836	8.95522	83.5821	16.4179	0.0357143	0.0909091
ND3	J	5569	5922	354	0	-	ATT/TAA	46.3277	11.2994	34.1808	8.19209	80.5085	19.4915	-0.150877	-0.15942
Arg (R)	J	5928	5991	64	5	UCG	-	37.5	15.625	34.375	12.5	71.875	28.125	-0.0434783	-0.111111
Ala (A)	J	5996	6062	67	4	UGC	-	43.2836	5.97015	43.2836	7.46269	86.5672	13.4328	0	0.111111
Asn (N)	J	6064	6130	67	1	GUU	-	32.8358	8.95522	47.7612	10.4478	80.597	19.403	0.185185	0.0769231
Ser (S1)	N	6132	6198	67	1	GCU	-	41.791	11.9403	32.8358	13.4328	74.6269	25.3731	-0.12	0.0588235
Glu (E)	J	6202	6267	66	3	UUC	-	43.9394	6.06061	48.4848	1.51515	92.4242	7.57576	0.0491803	-0.6
Phe (F)	N	6270	6337	68	2	GAA	-	41.1765	2.94118	36.7647	19.1176	77.9412	22.0588	-0.0566038	0.733333
ND5	N	6339	8072	1734	1	-	ATG/TAA	46.5398	6.45905	33.91	13.0911	80.4498	19.5502	-0.156989	0.339233
His (H)	N	8073	8139	67	0	GUG	-	44.7761	1.49254	41.791	11.9403	86.5672	13.4328	-0.0344828	0.777778
ND4	N	8140	9591	1452	0	-	ATT/TAA	47.5895	6.33609	32.2314	13.843	79.8209	20.1791	-0.192407	0.372014
ND4L	N	9477	9770	294	-115	-	ATG/TAA	49.6599	3.7415	34.0136	12.585	83.6735	16.3265	-0.186992	0.541667
Thr (T)	J	9779	9842	64	8	UGU	-	43.75	6.25	43.75	6.25	87.5	12.5	0	0
Pro (P)	N	9843	9908	66	0	UGG	-	40.9091	4.54545	37.8788	16.6667	78.7879	21.2121	-0.0384615	0.571429
ND6	J	9911	10426	516	2	-	ATC/TAA	46.5116	11.0465	38.3721	4.06977	84.8837	15.1163	-0.0958904	-0.461538
CytB	J	10357	11567	1211	-70	-	ATT/TAA	40.8753	14.6986	34.6821	9.74401	75.5574	24.4426	-0.0819672	-0.202703
Ser (S2)	J	11568	11633	66	0	UGA	-	37.8788	7.57576	45.4545	9.09091	83.3333	16.6667	0.0909091	0.0909091
ND1	N	11652	12602	951	18	-	TTG/TAA	47.3186	7.15037	28.4963	17.0347	75.8149	24.1851	-0.248266	0.408696
Leu (L1)	N	12603	12668	66	0	UAG	-	43.9394	4.54545	40.9091	10.6061	84.8485	15.1515	-0.0357143	0.4
rRNA 16S	N	12641	14016	1376	-28	-	-	43.8227	5.15988	39.0262	11.9913	82.8488	17.1512	-0.0578947	0.398305
Val (V)	N	13998	14069	72	-19	UAC	-	37.5	8.33333	43.0556	11.1111	80.5556	19.4444	0.0689655	0.142857
rRNA 12S	N	14069	14789	721	-1	-	-	40.638	5.96394	40.7767	12.6214	81.4147	18.5853	0.00170358	0.358209
Overall PCGs	-	-	-	11357	-	-	-	44.4	10.8	33.4	11.3	77.8	22.1	-0.141388	0.0226244
1st codon PCGs	-	-	-	-	-	-	-	37.2501	11.0381	34.4837	17.2282	71.7338	28.2662	-0.0385643	0.218992
2nd codon PCGs	-	-	-	-	-	-	-	47.7403	17.6116	20.7067	13.9414	68.447	31.553	-0.394958	-0.116319
3rd codon PCGs	-	-	-	-	-	-	-	47.7677	4.30019	44.7549	3.17721	92.5226	7.4774	-0.0325636	-0.150183
Overall tRNAs	-	-	-	1479	-	-	-	39.7	8	41.3	11	81	19	0.0197531	0.157895
Overall rRNAs	-	-	-	2097	-	-	-	42.7	5.4	39.6	12.2	82.3	17.6	-0.0376671	0.386364
