# Supplementary material for: First Description of the Mitogenome and Phylogeny of Culicinae Species from the Amazon Region
Source: Genes (Basel). 2021 Dec 14;12(12):1983. doi: 10.3390/genes12121983 (PMC8701802; doi:10.3390/genes12121983)
Supplement: Supplementary file 1 [file genes-12-01983-s001.zip › table_s5.xlsx]

## Sheet: Plan1
Composition mtDNA – Aedeomyia squamipennis
Gene	Strand	Position		Size (bp)	IGN	Anticodon	Start/Stop Codon	T%	C%	A%	G%	AT%	GC%	AT-skew	GC-skew
		Start	End
Genoma total	-	1	15087	15087	-	-	-	37.9	13	40.3	8.8	78.2	21.8	0.0306905	-0.192661
Ile (I)	J	1	67	67	0	GAU	-	35.8209	8.95522	40.2985	14.9254	76.1194	23.8806	0.0588235	0.25
Gln (Q)	N	65	133	69	-3	UUG	-	46.3768	5.7971	33.3333	14.4928	79.7101	20.2899	-0.163636	0.428571
Met (M)	J	133	201	69	-1	CAU	-	34.7826	15.942	37.6812	11.5942	72.4638	27.5362	0.04	-0.157895
ND2	J	202	1223	1022	0	-	ATT/TAA	46.3796	10.0783	36.9863	6.55577	83.3659	16.6341	-0.112676	-0.211765
Trp (W)	J	1224	1292	69	0	UCA	-	33.3333	11.5942	46.3768	8.69565	79.7101	20.2899	0.163636	-0.142857
Cys (C)	N	1292	1356	65	-1	GCA	-	40	7.69231	43.0769	9.23077	83.0769	16.9231	0.037037	0.0909091
Tyr (Y)	N	1357	1420	64	0	GUA	-	42.1875	6.25	35.9375	15.625	78.125	21.875	-0.08	0.428571
COI	J	1455	2952	1498	34	-	ATT/TAA	39.8531	15.3538	30.1736	14.6195	70.0267	29.9733	-0.138227	-0.0244989
Leu (L2)	J	2953	3019	67	0	UAA	-	37.3134	8.95522	40.2985	13.4328	77.6119	22.3881	0.0384615	0.2
COII	J	3020	3707	688	0	-	ATA/TAA	38.0814	14.5349	37.2093	10.1744	75.2907	24.7093	-0.011583	-0.176471
Lys (K)	J	3708	3777	70	0	CUU	-	34.2857	14.2857	38.5714	12.8571	72.8571	27.1429	0.0588235	-0.0526316
Asp (D)	J	3778	3845	68	0	GUC	-	38.2353	7.35294	48.5294	5.88235	86.7647	13.2353	0.118644	-0.111111
ATP8	J	3846	4007	162	0	-	ATT/TAA	39.5062	10.4938	46.2963	3.7037	85.8025	14.1975	0.0791367	-0.478261
ATP6	J	4001	4681	681	-7	-	ATG/TAA	41.2628	14.3906	34.0675	10.279	75.3304	24.6696	-0.0955166	-0.166667
COIII	J	4681	5468	788	-1	-	ATG/TAA	40.9898	15.736	29.9492	13.3249	70.9391	29.0609	-0.155635	-0.0829694
Gly (G)	J	5469	5535	67	0	UCC	-	38.806	7.46269	44.7761	8.95522	83.5821	16.4179	0.0714286	0.0909091
ND3	J	5536	5889	354	0	-	ATT/TAA	43.2203	11.0169	37.0056	8.75706	80.226	19.774	-0.0774648	-0.114286
Arg (R)	J	5891	5954	64	1	UCG	-	37.5	15.625	31.25	15.625	68.75	31.25	-0.0909091	0
Ala (A)	J	5956	6020	65	1	UGC	-	43.0769	7.69231	40	9.23077	83.0769	16.9231	-0.037037	0.0909091
Asn (N)	J	6028	6094	67	7	GUU	-	34.3284	11.9403	41.791	11.9403	76.1194	23.8806	0.0980392	0
Ser (S1)	N	6093	6159	67	-2	GCU	-	41.791	11.9403	34.3284	11.9403	76.1194	23.8806	-0.0980392	0
Glu (E)	J	6161	6225	65	1	UUC	-	36.9231	7.69231	52.3077	3.07692	89.2308	10.7692	0.172414	-0.428571
Phe (F)	N	6224	6290	67	-2	GAA	-	41.791	4.47761	40.2985	13.4328	82.0896	17.9104	-0.0181818	0.5
ND5	N	6291	8029	1739	0	-	GTG/TAA	46.521	7.64807	31.9149	13.916	78.4359	21.5641	-0.186217	0.290667
His (H)	N	8030	8093	64	0	GUG	-	43.75	4.6875	37.5	14.0625	81.25	18.75	-0.0769231	0.5
ND4	N	8094	9432	1339	0	-	ATG/TAA	48.3196	7.69231	30.9186	13.0695	79.2382	20.7618	-0.219604	0.258993
ND4L	N	9426	9722	297	-7	-	ATG/TAA	51.5152	5.38721	29.6296	13.468	81.1448	18.8552	-0.26971	0.428571
Thr (T)	J	9725	9788	64	2	UGU	-	37.5	6.25	50	6.25	87.5	12.5	0.142857	0
Pro (P)	N	9789	9855	67	0	UGG	-	40.2985	7.46269	35.8209	16.4179	76.1194	23.8806	-0.0588235	0.375
ND6	J	9858	10373	516	2	-	ATT/TAA	44.7674	9.88372	39.7287	5.62016	84.4961	15.5039	-0.059633	-0.275
CytB	J	10373	11507	1135	-1	-	ATG/TAA	41.4978	14.7137	31.1894	12.5991	72.6872	27.3128	-0.141818	-0.0774194
Ser (S2)	J	11508	11573	66	0	UGA	-	34.8485	10.6061	43.9394	10.6061	78.7879	21.2121	0.115385	0
ND1	N	11591	12541	951	17	-	TTG/TAA	48.5804	7.99159	28.3912	15.0368	76.9716	23.0284	-0.262295	0.305936
Leu (L1)	N	12542	12608	67	0	UAG	-	44.7761	4.47761	40.2985	10.4478	85.0746	14.9254	-0.0526316	0.4
rRNA 16S	N	12575	13945	1371	-34	-	-	45.1495	5.83516	38.1473	10.868	83.2969	16.7031	-0.084063	0.30131
Val (V)	N	13927	13998	72	-19	UAC	-	38.8889	8.33333	41.6667	11.1111	80.5556	19.4444	0.0344828	0.142857
rRNA 12S	N	13998	14786	789	-1	-	-	41.3181	6.33714	40.3042	12.0406	81.6223	18.3777	-0.0124224	0.310345
*	-	14787	15087	301	-	-	-	51.5	5.3	41.9	1.3	93.4	6.6	-0.102784	-0.606061
Overall PCGs	-	-	-	11170	-	-	-	44.1	11.3	32.6	12	76.7	23.3	-0.149935	0.0300429
1st codon PCGs	-	-	-	-	-	-	-	36.9785	11.1263	33.297	18.5983	70.2754	29.7246	-0.0523865	0.251376
2nd codon PCGs	-	-	-	-	-	-	-	47.0412	18.4074	20.6163	13.9351	67.6575	32.3425	-0.390568	-0.13828
3rd codon PCGs	-	-	-	-	-	-	-	48.132	4.55413	43.5233	3.79056	91.6553	8.3447	-0.0502827	-0.0915033
Overall tRNAs	-	-	-	1470	-	-	-	38.9	8.9	40.8	11.4	79.7	20.3	0.0238394	0.123153
Overall rRNAs	-	-	-	2160	-	-	-	43.8	6	38.9	11.3	82.7	17.3	-0.0592503	0.306358
