# Supplementary material for: First Description of the Mitogenome and Phylogeny of Culicinae Species from the Amazon Region
Source: Genes (Basel). 2021 Dec 14;12(12):1983. doi: 10.3390/genes12121983 (PMC8701802; doi:10.3390/genes12121983)
Supplement: Supplementary file 1 [file genes-12-01983-s001.zip › table_s6.xlsx]

## Sheet: Sheet1
		Ps. albipes		Ps. ferox		Ae. fluviatilis		Cq. nigricans		Ad. squamipennis
Amino acid	Codons	Count	RSCU	Count	RSCU	Count	RSCU	Count	RSCU	Count	RSCU
Alanine (A)	GCU	109	2.6	107	2.56	73	1.87	72	2.12	82	2.06
	GCC	11	0.26	10	0.24	20	0.51	6	0.18	14	0.35
	GCA	45	1.07	47	1.13	56	1.44	53	1.56	60	1.51
	GCG	3	0.07	3	0.07	7	0.18	5	0.15	3	0.08
Arginine (R)	CGU	9	0.64	8	0.57	13	0.93	12	0.89	8	0.59
	CGC	0	0	1	0.07	1	0.07	1	0.07	1	0.07
	CGA	43	3.07	42	3	36	2.57	40	2.96	43	3.19
	CGG	4	0.29	5	0.36	6	0.43	1	0.07	2	0.15
Aspartate (D)	GAU	54	1.66	55	1.72	52	1.63	55	1.83	63	1.91
	GAC	11	0.34	9	0.28	12	0.38	5	0.17	3	0.09
Asparagine (N)	AAU	179	1.83	175	1.79	181	1.74	205	1.88	196	1.85
	AAC	17	0.17	20	0.21	27	0.26	13	0.12	16	0.15
Cysteine (C)	UGU	36	1.89	35	1.84	32	1.73	31	1.82	34	1.84
	UGC	2	0.11	3	0.16	5	0.27	3	0.18	3	0.16
Glutamine (Q)	CAA	77	1.97	73	1.9	69	1.84	67	1.76	67	1.81
	CAG	1	0.03	4	0.1	6	0.16	9	0.24	7	0.19
Glutamate (E)	GAA	75	1.95	76	1.97	65	1.67	74	1.85	66	1.81
	GAG	2	0.05	1	0.03	13	0.33	6	0.15	7	0.19
Glycine (G)	GGU	38	0.7	40	0.74	38	0.72	39	0.76	46	0.88
	GGC	1	0.02	2	0.04	7	0.13	3	0.06	7	0.13
	GGA	147	2.72	125	2.31	108	2.04	142	2.76	111	2.11
	GGG	30	0.56	49	0.91	59	1.11	22	0.43	46	0.88
Histidine (H)	CAU	65	1.69	64	1.62	54	1.46	69	1.82	63	1.73
	CAC	12	0.31	15	0.38	20	0.54	7	0.18	10	0.27
Isoleucine (I)	AUU	325	1.9	334	1.93	363	1.86	363	1.86	346	1.86
	AUC	18	0.1	13	0.07	28	0.14	28	0.14	27	0.14
Leucine (L) UUN	UUA	479	5.09	475	5.02	475	4.98	482	4.97	462	4.98
	UUG	12	0.13	16	0.17	23	0.24	30	0.31	17	0.18
Leucine (L) CUN	CUU	47	0.5	44	0.46	29	0.3	46	0.47	46	0.5
	CUC	2	0.02	2	0.02	2	0.02	4	0.04	5	0.05
	CUA	25	0.27	31	0.33	42	0.44	20	0.21	27	0.29
	CUG	0	0	0	0	1	0.01	0	0	0	0
Lysine (K)	AAA	66	1.45	54	1.19	84	1.73	89	1.87	90	1.76
	AAG	25	0.55	37	0.81	13	0.27	6	0.13	12	0.24
Methionine (M)	AUA	219	1.86	213	1.84	218	1.84	234	1.84	223	1.83
	AUG	16	0.14	18	0.16	19	0.16	20	0.16	21	0.17
Phenylalanine (F)	UUU	303	1.71	292	1.65	335	1.88	339	1.84	355	1.88
	UUC	51	0.29	61	0.35	22	0.12	30	0.16	22	0.12
Proline (P)	CCU	85	2.72	91	2.91	65	2	80	2.52	69	2.14
	CCC	7	0.22	4	0.13	20	0.62	6	0.19	17	0.53
	CCA	32	1.02	30	0.96	44	1.35	40	1.26	42	1.3
	CCG	1	0.03	0	0	1	0.03	1	0.03	1	0.03
Serine (S) AGN	AGU	61	1.49	67	1.61	50	1.27	45	1.17	25	0.63
	AGC	2	0.05	3	0.07	5	0.13	2	0.05	9	0.23
	AGA	51	1.24	45	1.08	56	1.42	67	1.75	76	1.92
	AGG	0	0	0	0	0	0	0	0	0	0
Serine (S) UCN	UCU	120	2.93	122	2.94	114	2.9	105	2.74	114	2.88
	UCC	5	0.12	7	0.17	10	0.25	19	0.5	6	0.15
	UCA	87	2.12	88	2.12	77	1.96	69	1.8	82	2.07
	UCG	2	0.05	0	0	3	0.08	0	0	5	0.13
Threonine (T)	ACU	108	2.24	99	2.07	89	1.87	84	1.8	91	2.02
	ACC	0	0	2	0.04	17	0.36	13	0.28	8	0.18
	ACA	84	1.74	88	1.84	81	1.71	89	1.9	79	1.76
	ACG	1	0.02	2	0.04	3	0.06	1	0.02	2	0.04
Tryptophan (W)	UGA	97	1.94	96	1.92	85	1.73	93	1.84	92	1.84
	UGG	3	0.06	4	0.08	13	0.27	8	0.16	8	0.16
Tyrosine (Y)	UAU	150	1.85	146	1.81	131	1.68	137	1.81	141	1.81
	UAC	12	0.15	15	0.19	25	0.32	14	0.19	15	0.19
Valine (V)	GUU	88	1.92	85	1.87	67	1.65	62	1.69	86	1.98
	GUC	2	0.04	4	0.09	5	0.12	3	0.08	4	0.09
	GUA	91	1.99	88	1.93	86	2.12	75	2.04	76	1.75
	GUG	2	0.04	5	0.11	4	0.1	7	0.19	8	0.18
Total codons in use		3650		3650		3665		3651		3667
