# Supplementary material for: First Description of the Mitogenome and Phylogeny of Culicinae Species from the Amazon Region
Source: Genes (Basel). 2021 Dec 14;12(12):1983. doi: 10.3390/genes12121983 (PMC8701802; doi:10.3390/genes12121983)
Supplement: Supplementary file 1 [file genes-12-01983-s001.zip › table_s7.xls]

## Sheet: MatrixOutput
	2	3	4	5	6	7	8	9	10	11	12	13	14	15	16	17	18	19	20	21	22	23	24	25	26	27	28	29	30	31	32	33	34	35	36	37	38	39	40	41	42	43	44	45	46	47	48
Haemagogus albomaculatus NC057211
Haemagogus spegazzinii NC057213	0.0518032
Haemagogus janthinomys NC028025	0.0540144	0.0559417
Haemagogus tropicalis NC057214	0.0952234	0.0954908	0.0964151
Haemagogus leucocelaenus NC057212	0.0885967	0.0902609	0.0892097	0.108329
Aedes fluviatilis OK662579	0.125628	0.126789	0.126386	0.137806	0.134045
Aedes aegypti NC035159	0.119662	0.114536	0.114735	0.13684	0.129266	0.143096
Aedes albopictus NC006817	0.125008	0.12421	0.120161	0.137552	0.13182	0.148373	0.117429
Psorophora albipes OK662581	0.119109	0.115324	0.116297	0.134704	0.125519	0.141471	0.126591	0.135426
Psorophora ferox OK662582	0.121587	0.118849	0.119322	0.13757	0.12799	0.142043	0.126813	0.1385	0.0562904
Psorophora saeva NC044658	0.11362	0.114338	0.115309	0.132565	0.127242	0.141814	0.131704	0.137004	0.0901714	0.0928266
Psorophora cingulata PRJEB36702	0.128357	0.127126	0.128999	0.141721	0.137152	0.151373	0.141102	0.145742	0.101594	0.10536	0.109725
Culex coronator NC036006	0.124841	0.120356	0.121544	0.138674	0.135789	0.152899	0.1338	0.142158	0.118744	0.12097	0.125083	0.135373
Culex usquatissimus NC036007	0.125175	0.120698	0.122578	0.137383	0.135544	0.154322	0.133904	0.142507	0.118992	0.121672	0.127131	0.136636	0.00955907
Culex usquatus NC036005	0.123796	0.120008	0.120399	0.137156	0.133808	0.15233	0.132182	0.141462	0.117617	0.120415	0.124518	0.134682	0.00623037	0.00564436
Culex camposi NC036008	0.122306	0.119906	0.120626	0.136912	0.133702	0.151363	0.131585	0.140029	0.117279	0.120075	0.12371	0.133867	0.00897058	0.0073052	0.00330451
Culex pipiens pipiens NC015079	0.125266	0.121146	0.122946	0.140364	0.13504	0.152061	0.136266	0.142009	0.124752	0.129831	0.127498	0.139932	0.0670133	0.0679608	0.0659548	0.0647847
Culex quinquefasciatus NC014574	0.124474	0.119722	0.118356	0.139845	0.132967	0.147985	0.0888516	0.137319	0.122056	0.127224	0.130818	0.13741	0.0859748	0.0864046	0.0838028	0.0824947	0.0453272
Culex gelidus NC038160	0.119175	0.11883	0.114138	0.135804	0.130105	0.150001	0.126793	0.137696	0.118736	0.123345	0.122014	0.13269	0.0701707	0.0702703	0.0690009	0.0687787	0.0718933	0.0869751
Culex tritaeniorhynchus NC028616	0.126263	0.1249	0.124393	0.144808	0.134557	0.152398	0.135768	0.145042	0.128103	0.130342	0.132134	0.140824	0.0731157	0.0739543	0.0720486	0.0722556	0.0778918	0.0936668	0.069827
Lutzia fuscanus MH316118	0.125255	0.122748	0.124134	0.13975	0.134759	0.146332	0.136178	0.142901	0.130694	0.129573	0.128805	0.138144	0.0834263	0.0843019	0.0826717	0.082995	0.0880659	0.101214	0.0848063	0.0884113
Lutzia halifaxii MH316119	0.129456	0.126239	0.129256	0.143182	0.138627	0.153233	0.140406	0.150245	0.136154	0.134602	0.133151	0.142031	0.0879092	0.0894411	0.0874756	0.0880242	0.0918874	0.107259	0.0896107	0.0950172	0.0402008
Sabethes chloropterus NC037499	0.165943	0.166522	0.165864	0.173185	0.170635	0.187223	0.180444	0.181584	0.173598	0.180748	0.173675	0.1774	0.171803	0.171665	0.171446	0.170959	0.173505	0.17401	0.168881	0.17539	0.174706	0.17865
Sabethes glaucodaemon NC037500	0.146718	0.145194	0.14559	0.15463	0.154786	0.179705	0.165369	0.164932	0.161814	0.168792	0.157361	0.165767	0.162009	0.162675	0.161625	0.16101	0.163212	0.16307	0.15444	0.163602	0.161769	0.164499	0.0960513
Sabethes undosus NC044660	0.152432	0.154196	0.156798	0.164025	0.160985	0.185002	0.173922	0.176722	0.169378	0.171731	0.158736	0.173432	0.169575	0.169768	0.168238	0.167377	0.169966	0.170665	0.164443	0.175701	0.169811	0.172431	0.118448	0.105612
Sabethes belisarioi NC037498	0.146285	0.144581	0.145709	0.156421	0.155905	0.175954	0.17087	0.16852	0.160282	0.166774	0.154989	0.167245	0.154404	0.155305	0.15403	0.153658	0.160895	0.163932	0.15511	0.161235	0.157527	0.162383	0.128763	0.108565	0.117915
Wyeomyia confusa NC044663	0.152138	0.155245	0.155374	0.163106	0.158587	0.17948	0.172731	0.171459	0.164656	0.170969	0.154023	0.173747	0.167295	0.16702	0.166201	0.166185	0.164337	0.167256	0.159314	0.167602	0.16522	0.165782	0.143144	0.126017	0.115615	0.122436
Limatus flavisetosus NC044656	0.140987	0.14253	0.141157	0.147692	0.150544	0.172034	0.16177	0.164331	0.157632	0.16105	0.15296	0.165077	0.15275	0.153237	0.151692	0.150851	0.15161	0.152524	0.146974	0.160003	0.153452	0.156937	0.135779	0.114408	0.121202	0.115913	0.119442
Runchomyia reversa NC044659	0.150353	0.153379	0.15379	0.159438	0.157345	0.178073	0.167575	0.170079	0.168972	0.171392	0.160761	0.169863	0.157145	0.158796	0.1574	0.157388	0.160551	0.162226	0.153871	0.160711	0.158062	0.161587	0.154198	0.136698	0.133283	0.138477	0.139838	0.12197
Trichoprosopon pallidiventer NC044661	0.145608	0.149669	0.147963	0.155765	0.155257	0.173856	0.163726	0.163953	0.159458	0.160912	0.15437	0.168006	0.157736	0.157946	0.15618	0.155572	0.158342	0.161544	0.151516	0.161399	0.155808	0.158429	0.150608	0.138556	0.130372	0.135277	0.132318	0.133463	0.117373
Toxorhynchites sp MK575489	0.16374	0.166027	0.163292	0.17059	0.17549	0.183786	0.178013	0.179817	0.175529	0.17925	0.167996	0.182821	0.167153	0.168222	0.166425	0.166047	0.164418	0.167961	0.162219	0.173056	0.170126	0.173465	0.186744	0.174759	0.171868	0.174715	0.174967	0.165701	0.17457	0.166421
Toxorhynchites specious NC054324	0.151284	0.155327	0.156672	0.154761	0.163831	0.176298	0.173337	0.168866	0.168326	0.171063	0.160757	0.175673	0.162272	0.162312	0.161344	0.161088	0.164314	0.166937	0.158307	0.16354	0.16402	0.165124	0.182705	0.168086	0.170464	0.167136	0.168326	0.163007	0.17162	0.166739	0.134511
Coquillettidia chrysonotum NC044655	0.174436	0.182809	0.179327	0.185153	0.179393	0.196092	0.191066	0.195939	0.187979	0.188263	0.18337	0.195213	0.186223	0.185859	0.184262	0.184387	0.188615	0.183901	0.184424	0.185002	0.186774	0.192103	0.207158	0.195262	0.194828	0.19142	0.188323	0.185157	0.188991	0.193927	0.199386	0.191769
Coquillettidia nigricans OK662580	0.187416	0.189054	0.188217	0.187786	0.190351	0.207757	0.202886	0.201043	0.195168	0.199518	0.197452	0.202729	0.193485	0.193234	0.193261	0.192354	0.192513	0.19463	0.184911	0.19428	0.188928	0.192296	0.202781	0.196664	0.19451	0.1904	0.193463	0.189436	0.199101	0.199575	0.206348	0.198946	0.150819
Mansonia amazonensis NC044657	0.155394	0.156072	0.15516	0.165256	0.160249	0.171861	0.168029	0.171521	0.159858	0.164641	0.150631	0.172495	0.160587	0.160706	0.160471	0.159846	0.162458	0.162492	0.15645	0.161778	0.163074	0.166646	0.187901	0.179153	0.178036	0.172612	0.172967	0.170074	0.174152	0.170754	0.189058	0.18232	0.191383	0.19425
Aedeomyia squamipennis OK662578	0.184167	0.185369	0.182379	0.192996	0.194493	0.197803	0.200645	0.197597	0.19776	0.196069	0.191492	0.199905	0.18913	0.189997	0.188868	0.188865	0.199092	0.201678	0.187557	0.198307	0.196456	0.200463	0.216398	0.206675	0.210137	0.201806	0.211103	0.199782	0.207156	0.200481	0.218369	0.202996	0.225198	0.227677	0.203888
Anopheles albitarsis NC020662	0.163303	0.165075	0.164029	0.171121	0.172381	0.183213	0.174277	0.178435	0.167637	0.170146	0.172205	0.17367	0.158676	0.160465	0.158669	0.158538	0.164602	0.166749	0.157209	0.165788	0.165172	0.173563	0.202951	0.186674	0.193678	0.190649	0.191373	0.182426	0.189471	0.187689	0.201684	0.190258	0.209121	0.216192	0.190896	0.208451
Anopheles oryzalimnetes NC030715	0.161948	0.16274	0.161699	0.169552	0.170886	0.181495	0.172046	0.176917	0.1665	0.168676	0.170138	0.172568	0.157452	0.158877	0.156849	0.156718	0.163772	0.16566	0.155868	0.163229	0.163693	0.172548	0.201513	0.184864	0.191313	0.189257	0.190117	0.180785	0.188207	0.185912	0.200258	0.188721	0.20924	0.215112	0.188472	0.205854	0.007697
Anopheles janconnae NC030717	0.165098	0.165766	0.164212	0.1721	0.171694	0.183767	0.17342	0.176286	0.169771	0.17256	0.171099	0.175513	0.161924	0.163356	0.162396	0.162623	0.165337	0.166729	0.160099	0.166396	0.166272	0.173406	0.203104	0.189098	0.195797	0.192006	0.193588	0.184466	0.190165	0.186302	0.204812	0.188871	0.210574	0.218419	0.19185	0.210652	0.0361827	0.036179
Anopheles deaneorum NC020663	0.16296	0.164643	0.162581	0.170812	0.169914	0.181442	0.170473	0.174198	0.166785	0.166633	0.170201	0.174357	0.157574	0.159373	0.156861	0.15686	0.164286	0.166797	0.156343	0.163817	0.161111	0.169054	0.200874	0.187099	0.19268	0.188127	0.192963	0.179916	0.186917	0.186016	0.202728	0.188743	0.208573	0.216047	0.190062	0.20763	0.0367955	0.0351777	0.0392223
Anopheles darlingi NC014275	0.162379	0.160649	0.159949	0.167848	0.1681	0.181563	0.169462	0.16989	0.163829	0.168483	0.167829	0.178519	0.162901	0.164203	0.162409	0.161915	0.164236	0.164411	0.156793	0.165479	0.164391	0.172528	0.203344	0.182737	0.194725	0.187063	0.196706	0.18013	0.186719	0.187722	0.203894	0.191053	0.210376	0.215734	0.193339	0.214057	0.0851732	0.0833225	0.086265	0.0853193
Anopheles gambiae NC002084	0.163999	0.164007	0.162764	0.173303	0.175907	0.180893	0.167321	0.170845	0.168389	0.168486	0.170031	0.173836	0.160185	0.160316	0.159006	0.159564	0.167821	0.166609	0.157526	0.166246	0.165997	0.171222	0.206929	0.187731	0.193791	0.189047	0.195235	0.183693	0.192919	0.18644	0.200082	0.197192	0.214393	0.216886	0.19557	0.213748	0.123577	0.12278	0.124657	0.121219	0.122171
Anopheles quadrimaculatus NC000875	0.166609	0.16678	0.16893	0.181031	0.174503	0.184481	0.176188	0.175047	0.171675	0.171371	0.171972	0.180257	0.167486	0.16711	0.166765	0.166015	0.169726	0.174445	0.161981	0.170098	0.169088	0.172117	0.202781	0.190629	0.203575	0.194168	0.2014	0.18412	0.190555	0.194003	0.2022	0.195242	0.212943	0.218208	0.204488	0.217802	0.132869	0.132289	0.133832	0.129762	0.131732	0.12228
Anopheles cruzii NC024740	0.167105	0.166211	0.168903	0.171893	0.174532	0.187332	0.17392	0.179238	0.17629	0.179116	0.172054	0.180489	0.173336	0.172195	0.171492	0.170262	0.170615	0.173347	0.164876	0.168897	0.174216	0.176049	0.194464	0.188296	0.188995	0.18615	0.193806	0.180113	0.183403	0.182071	0.195893	0.190154	0.20956	0.212106	0.195401	0.221336	0.134115	0.133626	0.131753	0.1305	0.131382	0.135379	0.138223
Anopheles laneanus NC030250	0.169528	0.167626	0.170774	0.175237	0.17514	0.18709	0.177203	0.180043	0.176212	0.181044	0.173889	0.179426	0.174524	0.174369	0.172813	0.171824	0.173867	0.176249	0.164181	0.173467	0.176989	0.179417	0.198108	0.186188	0.191792	0.190241	0.195076	0.182579	0.186261	0.185551	0.196568	0.190526	0.211458	0.212162	0.198036	0.219622	0.138171	0.136513	0.137564	0.136882	0.133823	0.138111	0.13703	0.0442405
Anopheles homunculus NC030248	0.168055	0.168922	0.172617	0.176355	0.178472	0.189561	0.179493	0.183189	0.178525	0.18363	0.178475	0.184791	0.177914	0.178244	0.176453	0.175689	0.176852	0.178244	0.16945	0.176269	0.1755	0.178978	0.202319	0.191177	0.195674	0.190049	0.198324	0.184518	0.187431	0.190804	0.200334	0.192574	0.214166	0.217552	0.199664	0.220479	0.1387	0.137519	0.136704	0.137304	0.135522	0.137016	0.142769	0.0662054	0.0668353
Anopheles bellator NC030249	0.166505	0.170782	0.173621	0.178429	0.175868	0.186403	0.176731	0.185507	0.173312	0.180258	0.175075	0.184344	0.177345	0.179044	0.176373	0.175484	0.17708	0.175961	0.17021	0.177475	0.17749	0.181094	0.199922	0.191018	0.193702	0.190586	0.197468	0.185057	0.186303	0.190292	0.201265	0.192407	0.211894	0.218681	0.197177	0.220595	0.136454	0.136426	0.139145	0.138593	0.138409	0.141223	0.143046	0.0701837	0.0667617	0.0698274
Dixella aestivalis NC029354	0.247325	0.250798	0.248644	0.253602	0.255071	0.260287	0.256297	0.260341	0.254851	0.256523	0.2591	0.255433	0.254937	0.255481	0.25387	0.252871	0.2566	0.258958	0.251093	0.255089	0.253417	0.259006	0.275734	0.265319	0.272383	0.266282	0.269031	0.263476	0.268644	0.267501	0.271618	0.262198	0.281148	0.289131	0.266509	0.284779	0.253146	0.250881	0.253652	0.253813	0.255002	0.252072	0.251888	0.257742	0.260903	0.255268	0.258252

## Sheet: Caption
Table. Estimates of Evolutionary Divergence between Sequences
The number of base substitutions per site from between sequences are shown. Analyses were conducted using the Maximum Composite Likelihood model [1]. The analysis involved 48 nucleotide sequences. Codon positions included were 1st+2nd+3rd+Noncoding. All positions containing gaps and missing data were eliminated. There were a total of 10309 positions in the final dataset. Evolutionary analyses wer…
1. Tamura K., Nei M., and Kumar S. (2004). Prospects for inferring very large phylogenies by using the neighbor-joining method. Proceedings of the National Academy of Sciences (USA) 101:11030-11035.
2. Kumar S., Stecher G., Li M., Knyaz C., and Tamura K. (2018). MEGA X: Molecular Evolutionary Genetics Analysis across computing platforms. Molecular Biology and Evolution 35:1547-1549.
Disclaimer: Although utmost care has been taken to ensure the correctness of the caption, the caption text is provided "as is" without any warranty of any kind. Authors advise the user to carefully check the caption prior to its use for any purpose and report any errors or problems to the authors immediately (www.megasoftware.net). In no event shall the authors and their employers be liable for a…
